# Supplementary material for: Role of Lipocalin-2 in Brain Injury After Subarachnoid Hemorrhage in Female Mice
Source: Cells. 2025 Nov 12;14(22):1770. doi: 10.3390/cells14221770 (PMC12651340; doi:10.3390/cells14221770)
Supplement: Supplementary file 1 [file cells-14-01770-s001.zip]

Archive with 15 entries (11 files):
- Uncropped blots/
- Uncropped blots/Figure 1/
- Uncropped blots/Figure 1/Figure 1 LCN2 bands.pdf
- Uncropped blots/Figure 1/Figure 1 LCN2 corresponding B-actin bands.pdf
- Uncropped blots/Figure 3/
- Uncropped blots/Figure 3/Fgiure 3 FTH band.pdf
- Uncropped blots/Figure 3/Fgiure 3 FTL band.pdf
- Uncropped blots/Figure 3/Figure 3 FTL and FTH corresponding B-actin bands.pdf
- Uncropped blots/Figure 3/Figure 3 HO-1 band.pdf
- Uncropped blots/Figure 3/Figure 3 HO-1 corresponding B-actin band.pdf
- Uncropped blots/Figure 4/
- Uncropped blots/Figure 4/Figure 4 Albumin band.pdf
- Uncropped blots/Figure 4/Figure 4 Albumin corresponding B-actin band.pdf
- Uncropped blots/Figure 4/Figure 4 DARPP32 band.pdf
- Uncropped blots/Figure 4/Figure 4 DARPP32 corresponding B-actin band.pdf
